# Supplementary material for: Targeting the Divergent Roles of STK3 Inhibits Breast Cancer Cell Growth and Opposes Doxorubicin-Induced Cardiotoxicity In Vitro
Source: Cancers (Basel). 2023 May 18;15(10):2817. doi: 10.3390/cancers15102817 (PMC10216518; doi:10.3390/cancers15102817)
Supplement: Supplementary file 1 [file cancers-15-02817-s001.zip]

Archive with 1 entries (1 files):
- cancers-2321524-supplementary.pdf
